# Supplementary material for: A 49-bp deletion of PmAP2L results in a double flower phenotype in Prunus mume
Source: Hortic Res. 2023 Dec 19;11(2):uhad278. doi: 10.1093/hr/uhad278 (PMC10873580; doi:10.1093/hr/uhad278)
Supplement: Web_Material_uhad278 [file web_material_uhad278.zip]

Archive with 2 entries (2 files):
- Supplementary Data.rar
- Supporting Information 20231203.pdf
